# Supplementary material for: Effects of Nitrogen Supply on Induced Defense in Maize (Zea mays) against Fall Armyworm (Spodoptera frugiperda)
Source: Int J Mol Sci. 2022 Sep 9;23(18):10457. doi: 10.3390/ijms231810457 (PMC9504019; doi:10.3390/ijms231810457)
Supplement: Supplementary file 1 [file ijms-23-10457-s001.zip]

Archive with 1 entries (1 files):
- ijms-1891862-supplementary.pdf
